# Supplementary material for: Proteomics Analysis of the Effects of Cyanate on Chromobacterium violaceum Metabolism
Source: Genes (Basel). 2011 Oct 19;2(4):736–47. doi: 10.3390/genes2040736 (PMC3927592; doi:10.3390/genes2040736)
Supplement: Supplementary File 1 — ZIP-Document (ZIP, 848 KB) [file genes-02-00736-s001.zip › genes-10946-supplementary-final/Supplementary material 2.xlsx]

## Sheet: Plan1
Match ID	Mascot score	Gene	Gene accesion	Locus Tag	Protein accession	Protein name	COG classes	Relative volume	PSORTb (score)	PSLpred (score)	Theoretical pI/MW	Identification method	Matched peptides
299	63	sucB	2547306	CV_1072	34496527	Dihydrolipoamide acetyltransferase	Group C - Energy production and conversion	-4.10007	Cytoplasmic (9.97)	Cytoplasmic (68.1%)	6.28 / 43031	MS/MS	K.VPQLPESVSEAR.L
443	202	sodB1	2548383	CV_2504	34103814	Superoxide dismutase	Group P - Inorganic ion transport and metabolism	1.40629	Periplasmic (9.44)	Extracellular (53.1%)	5.87 / 21634	MS/MS	K.HHQTYITNLNNLIK.G; K.WGSFDEFKK.A; K.KPLLTCDVWEHAYYIDYR.N
162	90	CV_3850	2548556	CV_3850	34105156	Hypothetical protein	Group S - Function Unknown	-1.3472	Cytoplasmic (9.97)	Cytoplasmic (90.2%)	5.68 / 32309	MS/MS	R.VGLNQVDSAAPTLEVNQAFLAR.L
12	164	rpsJ	2549614	CV_4187	34105492	30S Ribosomal proteins S10	Group J - Translation, ribosomal structure and biogenesis	-1.52632	Cytoplasmic (9.97)	Cytoplasmic (68.1%)	9.62 / 11696	MS/MS	R.LKAFDYNLIDR.S; K.AFDYNLIDR.S; K.GPVPLPTKIER.F
345	108	lpdA2	2547887	CV_1074	34102383	Dihydrolipoamide dehydrogenase	Group C - Energy production and conversion	-2.26577	Cytoplasmic (9.97)	Cytoplasmic (90.2%)	6.55 / 50020	MS/MS	M.SQQFDVVVIGGGPGGYVAAIR.A
342	343	glyA	2551031	CV_1286	46576431	Serine hydroxymethyltransferase	Group E - Aminoacid transport and metabolism	-2.82757	Cytoplasmic (9.97)	Cytoplasmic (68.1%)	6.24 / 45060	MS/MS	K.FDPELAAAIAAECQR.Q; R.FYGGCEHVDVVEQLAIDR.V; K.LIIGGASAYALR.F; R.TESHVFLVDLR.A; K.NAIPNDPETPFVTSGIR.I
164	113	fusA	2549634	CV_4189	34499644	Elongation factor G	Group J - Translation, ribosomal structure and biogenesis	-1.84014	Cytoplasmic (10.0)	Cytoplasmic (98.1%)	5.23 / 77244	MS/MS	K.YLGGETLTEEEIIAGLR.E
507	133	CV_3077	2549026	CV_3077	34104388	Hypothetical protein	No related COG	-2.09969	Cytoplasmic (8.96)	Cytoplasmic (71.1%)	5.30 / 12987	MS/MS	R.GVPVTDNFIEIAEQGSR.V; R.VALLMLSLGAGR.W
473	161	glyA	2551031	CV_1286	34496741	Serine hydroxymethyltransferase	Group E - Aminoacid transport and metabolism	-2.82757	Cytoplasmic (9.97)	Cytoplasmic (71.1%)	6.24 /45060	MS/MS	K.FDPELAAAIAAECQR.Q; R.FYGGCEHVDVVEQLAIDR.V; K.LIIGGASAYALR.F; R.TESHVFLVDLR.A; K.NAIPNDPETPFVTSGIR.I
159	161	dapA	2549014	CV_3578	34104883	Dihydrodipicolinate synthase	Group E - Aminoacid transport and metabolism	-2.12351	Cytoplasmic (9.97)	Cytoplasmic (90.2%)	5.88 / 30526	MS/MS	K.VIAGAGGNATSEAIELGR.L; K.AIADASPLPVILYNVPGR.T; R.LPLTPLSAVSRPLVEAALK.Q
594	80	sspA	2547530	CV_4005	34105312	Stringent starvation protein A	Group O - Posttranslational modification, protein turnover, chaperones	0*	Cytoplasmic (9.97)	Cytoplasmic (90.2%)	5.77 / 23224	MS/MS	R.DLILHESNIINEYIDER.F
631	134	hoxX	2549720	CV_4142	34105448	hoxX-like protein	Group J - Translation, ribosomal structure and biogenesis	0*	Cytoplasmic (8.96)	Cytoplasmic (90.2%)	6.02 / 63225	MS/MS	R.IVLLSTAFNGLTQR.A; R.DSPFPVVIIHPGIVGDR.G; R.HELGGLLDGVPR.L
598	79	mmsB	2548768	CV_2081	34103391	3-hydroxyisobutyrate dehydrogenase	Group I - Lipid Metabolism	0*	Unknown	Cytoplasmic (71.1%)	6.24 / 30145	MS/MS	K.HVAGLYLGDNGLFAR.L; K.GALVIDCSTIDAGTAR.K
517	52	eno	2547809	CV_3459	34104763	Phosphopyruvate hydratase	Group G - Carbohydrate transport and metabolism	0**	Cytoplasmic (9.97)	Cytoplasmic (98.1%)	5.14 / 22400	MS/MS	R.GNPTVEADVLLESGVMGR.A; R.AAAEDAGLPLYR.Y
* Spots detected only in the control group
** Spot detected only in the exposed group
